# Supplementary material for: Humoral Immune Response to SARS-CoV-2 Spike Protein Receptor-Binding Motif Linear Epitopes
Source: Vaccines (Basel). 2024 Mar 22;12(4):342. doi: 10.3390/vaccines12040342 (PMC11055068; doi:10.3390/vaccines12040342)
Supplement: Supplementary file 1 [file vaccines-12-00342-s001.zip]

Archive with 1 entries (1 files):
- vaccines-2876875-supplementary.pdf
